# Supplementary material for: Water-Resistant Surface Modification of Hydrophobic Polymers with Water-Soluble Surfactant Additives
Source: Polymers (Basel). 2021 Oct 3;13(19):3407. doi: 10.3390/polym13193407 (PMC8512660; doi:10.3390/polym13193407)
Supplement: Supplementary file 1 [file polymers-13-03407-s001.zip]

Archive with 1 entries (1 files):
- polymers-1402329-supplementary.pdf
